# Supplementary material for: ddPCR Overcomes the CRISPR-Cas13a-Based Technique for the Detection of the BRAF p.V600E Mutation in Liquid Biopsies
Source: Int J Mol Sci. 2024 Oct 10;25(20):10902. doi: 10.3390/ijms252010902 (PMC11507125; doi:10.3390/ijms252010902)
Supplement: Supplementary file 1 [file ijms-25-10902-s001.zip]

Archive with 1 entries (1 files):
- ijms-3221029-supplementary.pdf
